# Supplementary material for: Correlative imaging integrates electrophysiology with three-dimensional murine heart reconstruction to reveal electrical coupling between cell types
Source: Nat Cardiovasc Res. 2025 Oct 6;4(11):1466–86. doi: 10.1038/s44161-025-00728-9 (PMC12611784; doi:10.1038/s44161-025-00728-9)
Supplement: Supplementary file 3 — Optimization of thresholding levels for collagen segmentation in CTRL hearts. For each CTRL heart (CH), the threshold value (TH) used to segment collagen from the scattering signal is reported, with the myocardium and the resulting collagen volumes. Threshold values were selected to fit an average percentage of segmented collagen in the organ of about 2–2.5%, as reported in the literature66,67. [file 44161_2025_728_MOESM3_ESM.xlsx]

## Sheet: Foglio1
Threshold on Scattering Signal on CTRL Hearts
HEARTS	THRESHOLD	MYOCARDIUM VOL. [mm3]	COLLAGEN VOL. [mm3]	COLLAGEN [%]
CTRL1	6	208.13	5.07	2.43
CTRL2	5	237.74	6.11	2.57
CTRL3	7	266.65	6.90	2.59
CTRL4	8	212.28	5.34	2.52
CTRL5	6	269.51	4.71	1.75
CTRL6	7	232.08	4.82	2.08
CTRL7	8	215.20	4.03	1.87
CTRL8	5	230.16	5.14	2.23
CTRL9	6	243.37	5.04	2.07
Table S1: Optimization of thresholding levels for collagen segmentation in CTRL hearts. For each control heart (CH), the threshold value (TH) used to segment collagen from scattering signal is reported, with the myocardium and the resulting collagen volumes. Threshold values were selected to fit an average percentage of segmented collagen in the organ of about 2 - 2.5%, as reported in literature …
