# Supplementary material for: Correlative imaging integrates electrophysiology with three-dimensional murine heart reconstruction to reveal electrical coupling between cell types
Source: Nat Cardiovasc Res. 2025 Oct 6;4(11):1466–86. doi: 10.1038/s44161-025-00728-9 (PMC12611784; doi:10.1038/s44161-025-00728-9)
Supplement: Supplementary file 13 — Statistical source data. [file 44161_2025_728_MOESM13_ESM.xlsx]

## Sheet: Fig1_b_Time_To_Peak
LF: Low Frequency			HF: High Frequency
Time to Peak (ms)
Group	Sample	LF	HF
CTRL	1	3.82461	4.39611
CTRL	2	3.70682	4.22419
CTRL	3	3.74174	3.58374
CTRL	4	3.66251	3.43522
CTRL	5	3.62497	4.09322
CTRL	6	3.59282	3.81791
CTRL	7	3.10764	4.22813
CTRL	8	3.83381	3.66336
CTRL	9	3.50708	4.21301
DSG2	1	4.81577	5.74972
DSG2	2	4.48661	5.2052
DSG2	3	4.4762	4.78928
DSG2	4	4.11374	3.96122
DSG2	5	3.82222	3.79332
DSG2	6	3.51338	3.71993
DSG2	7	3.80759	3.76648
DSG2	8	3.91261	5.31562
DSG2	9	4.03787	4.10244

## Sheet: Fig1_b_APD50
LF: Low Frequency			HF: High Frequency
APD 50 (ms)
Group	Sample	LF	HF
CTRL	1	20.7721	22.5802
CTRL	2	15.5687	20.3032
CTRL	3	25.0578	26.3213
CTRL	4	21.9684	27.8533
CTRL	5	20.354	24.4114
CTRL	6	16.8035	19.4033
CTRL	7	18.5401	23.671
CTRL	8	17.1616	20.4489
CTRL	9	20.3402	23.4389
DSG2	1	25.9206	27.3826
DSG2	2	25.0309	21.5924
DSG2	3	25.0445	20.5859
DSG2	4	18.2952	19.0417
DSG2	5	26.8185	28.0195
DSG2	6	20.9154	22.7195
DSG2	7	21.564	25.0277
DSG2	8	22.7074	23.9514
DSG2	9	24.4248	27.5709

## Sheet: Fig1_b_APD70
LF: Low Frequency			HF: High Frequency
APD 70 (ms)
Group	Sample	LF	HF
CTRL	1	36.9352	38.1456
CTRL	2	29.0493	34.0973
CTRL	3	43.4855	42.2845
CTRL	4	35.2892	41.2388
CTRL	5	36.9421	40.5732
CTRL	6	30.4293	33.2583
CTRL	7	33.4118	37.229
CTRL	8	32.1203	33.9513
CTRL	9	36.8704	37.7304
DSG2	1	47.442	41.0566
DSG2	2	43.5313	28.7283
DSG2	3	45.5958	31.3443
DSG2	4	34.8412	32.4117
DSG2	5	50.2681	48.976
DSG2	6	40.647	40.171
DSG2	7	41.2037	41.3177
DSG2	8	43.7995	37.0894
DSG2	9	43.59	42.23

## Sheet: Fig1_b_APD90
LF: Low Frequency			HF: High Frequency
APD 90 (ms)
Group	Sample	LF	HF
CTRL	1	62.4933	53.608
CTRL	2	55.8414	44.8048
CTRL	3	68.2552	55.7621
CTRL	4	59.1189	53.7778
CTRL	5	62.5045	53.0216
CTRL	6	55.0096	44.1889
CTRL	7	56.2267	49.0404
CTRL	8	55.1532	44.9792
CTRL	9	62.6186	47.2604
DSG2	1	76.2037	54.748
DSG2	2	72.8322	31.2816
DSG2	3	78.7431	43.9913
DSG2	4	60.3814	45.8273
DSG2	5	77.3109	67.7431
DSG2	6	63.4472	56.5672
DSG2	7	70.3105	55.5628
DSG2	8	69.9389	49.7703
DSG2	9	69.8641	56.4021

## Sheet: Fig1_d_CV
LF: Low Frequency			HF: High Frequency
CV: Conduction Velocity (m/s)
Group	Sample	LF	HF
CTRL	1	0.77	0.77
CTRL	2	0.86	0.81
CTRL	3	0.69	0.58
CTRL	4	0.62	0.57
CTRL	5	0.64	0.62
CTRL	6	0.66	0.68
CTRL	7	0.65	0.54
CTRL	8	0.71	0.79
CTRL	9	0.68	0.64
DSG2	1	0.64	0.4
DSG2	2	0.88	0.56
DSG2	3	0.48	0.37
DSG2	4	0.76	0.66
DSG2	5	0.61	0.62
DSG2	6	0.69	0.71
DSG2	7	0.65	0.66
DSG2	8	0.91	0.76
DSG2	9	0.96	0.69

## Sheet: Fig1_d_WD
LF: Low Frequency			HF: High Frequency
WD: Waveform Deformation
Group	Sample	LF	HF
CTRL	1	41.97	51.14
CTRL	2	32.45	19.14
CTRL	3	18.75	37.3
CTRL	4	12.16	13.04
CTRL	5	17.6	15.21
CTRL	6	56.18	34.65
CTRL	7	13.78	18.24
CTRL	8	15.35	12.76
CTRL	9	30.67	14.12
DSG2	1	60.23	78.08
DSG2	2	49.25	84.65
DSG2	3	29.04	95.15
DSG2	4	39.32	39.57
DSG2	5	62.22	64.56
DSG2	6	35.5	35.24
DSG2	7	17.68	18.26
DSG2	8	80.21	77.29
DSG2	9	16.21	52.9
