# Supplementary material for: Correlative imaging integrates electrophysiology with three-dimensional murine heart reconstruction to reveal electrical coupling between cell types
Source: Nat Cardiovasc Res. 2025 Oct 6;4(11):1466–86. doi: 10.1038/s44161-025-00728-9 (PMC12611784; doi:10.1038/s44161-025-00728-9)
Supplement: Supplementary file 14 — Statistical source data for Fig. 3b. [file 44161_2025_728_MOESM14_ESM.xlsx]

## Sheet: Fig3_b_Fibrosis
Group	Sample	Compact Fibrosis	Non-Compact Fibrosis
CTRL	1	0.34	2.15
CTRL	2	0.17	2.46
CTRL	3	0.34	2.31
CTRL	4	0.71	1.87
CTRL	5	0.29	1.49
CTRL	6	0.55	1.57
CTRL	7	0.48	1.42
CTRL	8	0.24	2.05
CTRL	9	0.24	1.88
DSG2	1	0.22	0.85
DSG2	2	2.57	6.14
DSG2	3	1.96	3.55
DSG2	4	1.21	2.72
DSG2	5	1.28	2.69
DSG2	6	0.92	2.55
DSG2	7	2.05	11.92
DSG2	8	2.49	4.85
DSG2	9	0.89	1.72
