# Supplementary material for: Correlative imaging integrates electrophysiology with three-dimensional murine heart reconstruction to reveal electrical coupling between cell types
Source: Nat Cardiovasc Res. 2025 Oct 6;4(11):1466–86. doi: 10.1038/s44161-025-00728-9 (PMC12611784; doi:10.1038/s44161-025-00728-9)
Supplement: Supplementary file 16 — Statistical source data. [file 44161_2025_728_MOESM16_ESM.xlsx]

## Sheet: Fig5_d_VT_inducibility
Ventricular Tachycardia Inducibility with High Freq. Stimulus
	Group
	CTRL	DSG2
	0.25	0.638889
	0.259259	0.45
	0.0784314	0.611111
	0.314286	0.62963
	0.305556	1
	0.315789	0.5
	0.483871	0.482759
	0.4	0.612903
	0.391304
