# Supplementary material for: Correlative imaging integrates electrophysiology with three-dimensional murine heart reconstruction to reveal electrical coupling between cell types
Source: Nat Cardiovasc Res. 2025 Oct 6;4(11):1466–86. doi: 10.1038/s44161-025-00728-9 (PMC12611784; doi:10.1038/s44161-025-00728-9)
Supplement: Supplementary file 17 — Statistical source data. [file 44161_2025_728_MOESM17_ESM.xlsx]

## Sheet: Fig7_b_DeltaAPD90
Delta (LF-HF) APD90 (ms)
	Group
Site of Measure	CTRL	DSG2
a	4.91674	8.57777
a	6.03848	8.30188
a	4.37922	10.248
a	5.83967	3.88099
a	6.78009	7.19213
a	6.0641	3.76308
a	7.07865	3.58382
a	9.05563	5.23394
a	5.53237	3.70189
b	7.36622	8.60196
b	3.67956	5.59716
b	4.94384	7.06033
b	5.93948	3.7452
b	3.20807	3.95831
b	4.29686	3.71247
b	4.4981	6.24542
b	3.75101	6.91794
b	5.55006	4.73847

## Sheet: Fig7_d_DeltaLCT
Delta (LF-HF) LCT (ms)
	Group
Site of Measure	CTRL	DSG2
a	0.376982	0.700969
a	0.329311	0.953614
a	0.270041	1.41255
a	0.49065	0.283327
a	0.33282	0.509252
a	0.261766	0.332789
a	0.26632	0.23725
a	0.264663	0.706492
a	0.433104	0.49839
b	0.537045	0.732934
b	0.284679	0.36272
b	0.401524	0.643187
b	0.328281	0.534968
b	0.213421	0.378924
b	0.26632	0.405836
b	0.235145	0.559742
b	0.467592	0.49839
b	0.231931	0.524947

## Sheet: Fig7_f_DeltaTTP
Delta (LF-HF) TTP (ms)
	Group
Site of Measure	CTRL	DSG2
a	1.02564	1.3857
a	0.835641	1.89068
a	0.701185	1.61543
a	0.663698	0.822295
a	0.978377	0.54219
a	0.68639	0.527658
a	0.922406	0.455992
a	0.749478	1.2246
a	0.666813	0.630966
b	1.00171	1.23548
b	0.700273	0.896515
b	0.69237	1.02821
b	0.691213	0.609684
b	0.426385	0.853389
b	1.031	1.24018
b	0.661563	1.0039
b	0.517738	1.07717
b	0.75196	0.96495

## Sheet: Fig7_g_Cx43Punctate
Percentage of Cx43 punctate area in randomly selected regions
Region	CTRL	Remote	Fibrosis
1	0.3	0.5	10.5
2	0.4	1.3	10
3	0.2	2.1	11
4	0.4	0.3	12.6
5	0.2	0.5	8.26
6	0.6	0.68	11.6
7	2.4	0.7	16.7
8	0.4	0.6	8.3
9	2.1	0.9	18
10	0.5	0.7	13
