# Supplementary material for: Correlative imaging integrates electrophysiology with three-dimensional murine heart reconstruction to reveal electrical coupling between cell types
Source: Nat Cardiovasc Res. 2025 Oct 6;4(11):1466–86. doi: 10.1038/s44161-025-00728-9 (PMC12611784; doi:10.1038/s44161-025-00728-9)
Supplement: Supplementary file 18 — Statistical source data for Fig. 8h. [file 44161_2025_728_MOESM18_ESM.txt]

Stimulus Frequency (Hz)	Normalised CV
19.60784314 0.44186960
18.51851852 0.49927882
17.54385965 0.54203806
16.39344262 0.58049536
15.38461538 0.61618513
14.49275362 0.64991334
13.51351351 0.68223166
12.50000000 0.71337984
11.49425287 0.74380165
10.52631579 0.77319588
9.52380952 0.80213904
8.47457627 0.83025830
7.51879699 0.85714286
6.49350649 0.88235294
5.49450549 0.90725806
4.50450450 0.92783505
3.49650350 0.94537815
2.50000000 0.95948827
1.49925037 0.97192225
0.50000000 1.00000000
