# Supplementary material for: Correlative imaging integrates electrophysiology with three-dimensional murine heart reconstruction to reveal electrical coupling between cell types
Source: Nat Cardiovasc Res. 2025 Oct 6;4(11):1466–86. doi: 10.1038/s44161-025-00728-9 (PMC12611784; doi:10.1038/s44161-025-00728-9)
Supplement: Supplementary file 19 — Statistical source data for Fig. 8g. [file 44161_2025_728_MOESM19_ESM.txt]

Stimulus Frequency (Hz)	dVdT_max (mV/ms)	Max. insertable NMs
11.50000000 110.32655500 4
12.50000000 107.55639500 4
13.50000000 100.04112000 4
14.50000000 97.41905500 4
15.50000000 92.45276500 4
16.50000000 87.04919000 4
17.50000000 80.63219000 4
18.50000000 74.69679000 4
19.50000000 67.58713000 4
5.50000000 129.67525000 5
6.50000000 128.83710500 5
7.50000000 123.82445000 5
8.50000000 119.34885000 5
9.50000000 116.92345000 5
10.50000000 110.57155000 5
1.50000000 131.42005999 6
2.50000000 131.30850000 6
3.50000000 126.53505000 6
4.50000000 129.14320000 6
0.50000000 125.98084499 7
