# Supplementary material for: Correlative imaging integrates electrophysiology with three-dimensional murine heart reconstruction to reveal electrical coupling between cell types
Source: Nat Cardiovasc Res. 2025 Oct 6;4(11):1466–86. doi: 10.1038/s44161-025-00728-9 (PMC12611784; doi:10.1038/s44161-025-00728-9)
Supplement: Supplementary file 20 — Statistical source data. [file 44161_2025_728_MOESM20_ESM.xlsx]

## Sheet: ExtDataFig7_Anatomical raw_data
Group	sample N.	Tissue Vol [mm3]	Myo Vol [mm3]	Compact Fibrosis Vol [mm3]	Compact Fibrosis [%]	Non-Compact Fibrosis Vol [mm3]	Non-Compact Fibrosis [%]	Pool left Vol [mm3]	Ratio LV / Tissue
DSG2	1	187	185	0.4	0.22	1	0.85	34	0.18
DSG2	2	228	208	5.9	2.57	14	6.14	69	0.3
DSG2	3	179	169	3.5	1.96	6	3.55	28	0.16
DSG2	4	155	149	1.9	1.21	4	2.72	25	0.17
DSG2	5	243	233	3.1	1.28	6	2.69	22	0.09
DSG2	6	226	218	2.1	0.92	5	2.55	38	0.17
DSG2	7	222	191	4.6	2.05	26	11.92	61	0.28
DSG2	8	253	235	6.3	2.49	12	4.85	80	0.32
DSG2	9	286	279	2.5	0.89	4	1.72	36	0.13
CTRL	1	203	197	0.7	0.34	4	2.15	45	0.23
CTRL	2	231	225	0.4	0.17	5	2.46	36	0.16
CTRL	3	259	252	0.9	0.34	6	2.31	19	0.08
CTRL	4	206	201	1.5	0.71	3	1.87	41	0.2
CTRL	5	264	260	0.8	0.29	3	1.49	51	0.2
CTRL	6	227	222	1.3	0.55	3	1.57	29	0.13
CTRL	7	211	207	1	0.48	3	1.42	56	0.27
CTRL	8	225	219	0.5	0.24	4	2.05	20	0.09
CTRL	9	238	233	0.6	0.24	4	1.88	31	0.13

## Sheet: ExtDataFig7_a_TissueComposition
Volume (mm3)
Group	Sample	Tissue Vol	Myocardium Vol	Compact Fibrosis Vol	Non-Compact Fibrosis Vol
CTRL	1	203	197	0.7	4
CTRL	2	231	225	0.4	5
CTRL	3	259	252	0.9	6
CTRL	4	206	201	1.5	3
CTRL	5	264	260	0.8	3
CTRL	6	227	222	1.3	3
CTRL	7	211	207	1	3
CTRL	8	225	219	0.5	4
CTRL	9	238	233	0.6	4
DSG2	1	187	185	0.4	1
DSG2	2	228	208	5.9	14
DSG2	3	179	169	3.5	6
DSG2	4	155	149	1.9	4
DSG2	5	243	233	3.1	6
DSG2	6	226	218	2.1	5
DSG2	7	222	191	4.6	26
DSG2	8	253	235	6.3	12
DSG2	9	286	279	2.5	4

## Sheet: ExtDataFig7_b_LVRatio
[Left Ventricle Chamber (Volume) / Tissue Volume] %
	CTRL	DSG2
	23	18
	16	30
	8	16
	20	17
	20	9
	13	17
	27	28
	9	32
	13	13

## Sheet: ExtDataFig7_c_LV_wall_AVG
Wall Thickness of LV (avg, mm)
	CTRL									DSG2
Base	1.56677	1.3604	1.5954	1.29361	1.4904	1.32603	1.15979	1.39471	1.64271	1.62564	1.36846	1.16499	1.34836	1.84369	1.49953	1.43738	1.38997	1.47289
Mid	1.40733	1.53818	1.73014	1.2368	1.60443	1.41299	1.27176	1.66002	1.64049	1.57751	1.09135	1.39602	1.37618	1.61985	1.51308	1.36498	1.34308	1.38102
Apex	1.55187	1.65343	1.69486	1.30809	1.38583	1.27514	1.19698	1.48981	1.5656	1.58092	1.20616	1.24054	1.20806	1.39318	1.33854	1.3257	1.39309	1.72813

## Sheet: ExtDataFig7_d_LV_wall_CV
Wall Thickness of LV (Coefficient of variation)
	CTRL									DSG2
Base	27.622	40.236	26.199	36.787	10.791	20.294	36.235	51.303	14.99	34.0955	35.0195	54.1988	31.4746	17.0543	33.6941	29.6698	28.0535	52.1144
Mid	16.445	8.129	10.936	17.267	9.316	9.065	7.684	9.216	7.908	10.663	34.74	7.915	25.85	12.661	27.033	42.256	29.652	34.13
Apex	11.436	19.101	15.935	16.877	18.451	3.464	10.249	8.529	9.49	21.539	25.974	48.404	27.962	13.422	21.652	23.349	13.107	7.347
